# Supplementary material for: The estrous cycle modulates early-life adversity effects on mouse avoidance behavior through progesterone signaling
Source: Nat Commun. 2022 Dec 7;13:7537. doi: 10.1038/s41467-022-35068-w (PMC9729614; doi:10.1038/s41467-022-35068-w)
Supplement: Supplementary file 3 — Source Data [file 41467_2022_35068_MOESM3_ESM.xlsx]

## Sheet: Fig. 1
Figure 1
d)
Rearing	% Open arm time
Control	3.25417
Control	6.30833
Control	2.9
Control	5.15833
Control	12.4117
Control	5.5625
Control	1.70833
Control	2.04167
Control	11.48
Control	5.49583
Control	11.2958
MSEW	6.58333
MSEW	5.1625
MSEW	10.9875
MSEW	5.23333
MSEW	6.13333
MSEW	1.04167
MSEW	6.55889
MSEW	1.925
MSEW	3.30833
MSEW	4.93333
MSEW	2.76111
e)
Rearing	Open arm entries
Control	5.75
Control	9.25
Control	5.25
Control	7.5
Control	9.66667
Control	11
Control	9
Control	12.5
Control	11
Control	7.25
Control	9
MSEW	7.75
MSEW	5.75
MSEW	10.75
MSEW	5.66667
MSEW	9.75
MSEW	12.25
MSEW	8
MSEW	8
MSEW	8.5
MSEW	10
MSEW	11
g)
	% Open arm time:
Rearing	Proestrus	Estrus	Metestrus	Diestrus
Control	0	2.81667	4.93333	5.26667
Control	9.11667	12.4333	0	3.68333
Control	2.8	8.8	0	0
Control	6.88333	1.35	0	12.4
Control	6.08	17.9667	5.26667	20.3333
Control	5.51667		6.81667	9.91667
Control	0	0	0	6.83333
Control	0.416667	1.13333	0	6.61667
Control	12.1333	13.1333	9.17333
Control	10.25	4.11667	3.8	3.81667
Control	17.5833	11.35	3.95	12.3
MSEW	9.85		9.48333	0.416667
MSEW	7.13333	3.96667	5.2	4.35
MSEW	12.85	5.16667	13.0667	12.8667
MSEW	0	9.43333	11.5	0
MSEW	6.81667	6.55	9.08333	2.08333
MSEW	0	4.16667	0	0
MSEW		6.29333	6.41667	6.96667
MSEW	0	7.7	0	0
MSEW	6.2	6.81667	0	0.216667
MSEW	15.05	1.35	1.3	2.03333
MSEW	0	4.58333		3.7
h)
	Open arm entries:
Rearing	Proestrus	Estrus	Metestrus	Diestrus
Control	4	10	3	6
Control	6	18	4	9
Control	4	3	11	3
Control	13	4	6	7
Control	8	12	9
Control	11	13	9	11
Control	10	6	10	10
Control	8	14	13	15
Control	8		8	17
Control	7	3	2	17
Control	6	9	6	15
MSEW	16	8	3	4
MSEW	12	4	5	2
MSEW	19	11	10	3
MSEW	3	10		4
MSEW	10	10	11	8
MSEW	9	7	19	14
MSEW	8	9	8	7
MSEW	10	7	10	5
MSEW	16	9	6	3
MSEW		17	7	6
MSEW	10		11	12

## Sheet: Fig. 2
Figure 2
c)
	% Locomotion:
Rearing	Estrus	Diestrus
Control	8.66667	5.2
Control		6.33333
Control	6.91667	7.0425
Control	6.78333	4.10133
Control		6.86483
Control	6.56667	4.06667
Control	3.86667	6.928
Control	8.38333
MSEW	3.46667	7.66667
MSEW	0.366667	7.4
MSEW	8.01667	12.2838
MSEW	15.3183	9.59933
MSEW		14.1202
MSEW		14.25
MSEW		22.95
MSEW	4.38333	9.63333
MSEW	4.9	8.9
MSEW	1.05
d)
	Climbing bouts:
Rearing	Estrus	Diestrus
Control	6	5
Control	2	3
Control	3	4
Control	2	1
Control	2	0
Control		4
Control		4
Control	0
MSEW	0	6
MSEW	1	4
MSEW	12	13
MSEW		11
MSEW	3
MSEW	6	3
MSEW		9
MSEW	12	15
MSEW	3	9
MSEW	12	19
e)
	HC Theta power:
Rearing	Estrus	Diestrus
Control	0.523948	0.146866
Control		0.359235
Control	0.423004	0.203933
Control		0.137222
Control	0.218947	0.200074
Control	0.185958	0.198143
Control	0.387821
Control	0.375994	0.295432
Control	0.36633
MSEW	0.378606	0.303463
MSEW	0.297762	0.565821
MSEW	0.370697	0.358996
MSEW	0.441974	0.410092
MSEW	0.20024	0.322107
MSEW	0.22815	0.312607
MSEW	0.323264	0.343199
MSEW	0.325946
MSEW		0.39201
MSEW		0.262537
f)
Rearing	HC Theta power: diestrus immobility
Control	0.210469
Control	0.286815
Control	0.353941
Control	0.125763
Control	0.334971
Control	0.166654
Control	0.304982
MSEW	0.397592
MSEW	0.392082
MSEW	0.323155
MSEW	0.333712
MSEW	0.305385
MSEW	0.398066
MSEW	0.462318
MSEW	0.430742
MSEW	0.330988
g)
	HC Gamma power:
Rearing	Estrus	Diestrus
Control	0.0393217	0.531444
Control	0.106742	0.165738
Control	0.39246	0.393941
Control	0.476885	0.560994
Control	0.0744185	0.287987
Control	0.12482	0.463579
Control	0.23445
Control		0.27648
MSEW	0.12758	0.188852
MSEW	0.221403	0.0305718
MSEW	0.191732	0.131079
MSEW	0.0353436	0.0723191
MSEW	0.347153	0.187717
MSEW	0.377318	0.164678
MSEW	0.199019	0.104345
MSEW	0.167246
MSEW		0.0473787
MSEW		0.304941
i)
	% Locomotion:
Rearing	Estrus	Diestrus
Control	11.0159
Control	8.36057	18.5175
Control	16.4043	11.972
Control	11.1143	11.4689
Control	10.2258	20.1912
Control	17.981	11.93
Control	10.5853	9.3907
MSEW	11.1749	6.73392
MSEW	12.1849	1.23054
MSEW	10.8285	9.15326
MSEW	14.218	13.2961
MSEW	12.7333
MSEW	13.6214	9.9562
MSEW	19.6078	10.8233
MSEW	12.3379	12.1413
MSEW		13.9957
MSEW		5.39918
j)
	% Grooming:
Rearing	Estrus	Diestrus
Control	5.66
Control	6.06	6.81004
Control	7.7138	6.41333
Control	3.79798	5.36486
Control	4.54054	5.15415
Control	11.6835	13.2209
Control	8.33052	7.22581
MSEW	6.20339	3.60877
MSEW	5.2196	1.64
MSEW	7.52189	7.42571
MSEW	7.21608	6.46723
MSEW	5.53333
MSEW	5.75	4.0203
MSEW	5.10811	2.8398
MSEW	9.51333	5.46128
MSEW		4.38
MSEW		6.07757
k)
	OF Theta power:
Rearing	Estrus	Diestrus
Control	0.276825	0.232639
Control	0.275618	0.213229
Control	0.254155	0.292585
Control	0.186212	0.174501
Control	0.282968	0.34188
Control	0.327203	0.333648
Control	0.268651
MSEW	0.341764	0.358988
MSEW	0.299133	0.441037
MSEW	0.396781	0.249493
MSEW	0.315861	0.396092
MSEW	0.403169
MSEW	0.194975	0.404735
MSEW	0.421992	0.21497
MSEW	0.308148
MSEW		0.445046
MSEW		0.329651
l)
Rearing	OF Theta: diestrus immobility
Control	0.234831
Control	0.176697
Control	0.293768
Control	0.191897
Control	0.353072
Control	0.413662
MSEW	0.388084
MSEW	0.426485
MSEW	0.384473
MSEW	0.386435
MSEW	0.456422
MSEW	0.412412
MSEW	0.235035
m)
	OF Gamma:
Rearing	Estrus	Diestrus
Control	0.216146	0.392014
Control	0.293534
Control	0.319946	0.461816
Control	0.398917	0.405032
Control	0.476373	0.491365
Control	0.301003	0.248764
Control	0.265739	0.262161
MSEW	0.106678	0.211376
MSEW	0.112348	0.117466
MSEW	0.205591	0.26314
MSEW	0.28293	0.134188
MSEW	0.335317	0.147392
MSEW	0.122824	0.171787
MSEW		0.151959
MSEW	0.14035

## Sheet: Fig. 3
Figure 3
c)
Rearing	OVX % Locomotion
Control	5.9
Control	7.08333
Control	9.03333
MSEW	4.43333
MSEW	16.05
MSEW	4.43333
MSEW	12.9333
MSEW	8.28333
d)
Rearing	OVX Climbing bouts
Control	0
Control	2
Control	0
MSEW	0
MSEW	2
MSEW	2
MSEW	1
MSEW	1
e)
Rearing	OVX HC Theta
Control	0.161339
Control	0.19441
MSEW	0.129647
MSEW	0.148643
MSEW	0.346833
MSEW	0.198164
f)
Rearing	OVX HC Theta: immobility
Control	0.222954
Control	0.197082
MSEW	0.198687
MSEW	0.381027
MSEW	0.163462
MSEW	0.228593
g)
Rearing	OVX HC Gamma
Control	0.483599
Control	0.298911
MSEW	0.545368
MSEW	0.50761
MSEW	0.250081
MSEW	0.421409
i)
Rearing	OVX OF % Locomotion
Control	14.32
Control	11.3467
Control	11.4
Control	8.85333
MSEW	21.5733
MSEW	27.5067
MSEW	13.5867
MSEW	17.8133
MSEW	14.8267
j)
Rearing	OVX OF % Grooming
Control	6.10667
Control	6.11333
Control	5.22667
Control	5.57333
MSEW	4.70667
MSEW	4.42667
MSEW	5.77
MSEW	4.26
MSEW	3.1
k)
Rearing	OVX OF Theta
Control	0.177129
Control	0.266539
MSEW	0.396973
MSEW	0.393815
MSEW	0.369951
MSEW	0.279533
l)
Rearing	OFX OF Theta: Immobility
Control	0.180402
Control	0.263856
MSEW	0.407273
MSEW	0.395009
MSEW	0.439919
MSEW	0.287065
m)
Rearing	OVX OF Gamma
Control	0.442309
Control	0.317443
MSEW	0.228058
MSEW	0.178738
MSEW	0.293978
MSEW	0.300857
p)
Rearing	Operation	Test environment	Progesterone ng/mL serum:
Control	Sham	HC	2.51419
Control	Sham	HC	6
Control	Sham	HC	0.813103
Control	Sham	HC	3.54
Control	Sham	HC	1.173
Control	Sham	HC	1.16903
Control	Sham	HC	1.11545
Control	OVX	HC	0.5496
Control	OVX	HC	0.296842
Control	OVX	HC	0.296
Control	OVX	HC	0.203333
Control	OVX	HC	0.4896
Control	OVX	HC	0.400645
Control	OVX	HC	0.624324
Control	OVX	OF	0.717778
Control	OVX	OF	0.84
Control	OVX	OF	1.41529
Control	OVX	OF	0.793846
Control	OVX	OF	0.777857
Control	OVX	OF	1.143
Control	OVX	OF	1.287
Control	OVX	OF	1.54222
q)
Rearing	Operation	Test environment	Progesterone ng/mg vHIP
Control	Sham	HC	0.00527749
Control	Sham	HC	0.00376398
Control	Sham	HC	0.0051831
Control	Sham	HC	0.00375
Control	Sham	HC	0.00467692
Control	Sham	HC	0.00374648
Control	OVX	HC	0.00233721
Control	OVX	HC	0
Control	OVX	HC	0.00124856
Control	OVX	HC	0.00405405
Control	OVX	HC	0.00349451
Control	OVX	HC	0.00212808
Control	OVX	HC	0.00448387
Control	OVX	OF	0.00493194
Control	OVX	OF	0.00757542
Control	OVX	OF	0.00627586
Control	OVX	OF	0.00359322
Control	OVX	OF	0.00286294
Control	OVX	OF	0.00520812
Control	OVX	OF	0.00538605
Control	OVX	OF	0.00526829

## Sheet: Fig. 4
Figure 4
b)
Rearing	Estrous	vDG WFA density
Control	Estrus	3013
Control	Estrus	3733.5
Control	Estrus	4373.66
Control	Estrus	3958.52
Control	Estrus	3011.12
Control	Estrus	3553.21
Control	Estrus	3552.75
Control	Estrus	3336.39
Control	Estrus	3451.47
Control	Diestrus	2803.35
Control	Diestrus	3039.01
Control	Diestrus	2864.34
Control	Diestrus	2739.86
Control	Diestrus	2986.52
Control	Diestrus	3088.64
Control	Diestrus	2594.05
Control	Diestrus	2897.17
MSEW	Estrus	3601.65
MSEW	Estrus	3885.55
MSEW	Estrus	3715.76
MSEW	Estrus	3297.3
MSEW	Estrus	3579.57
MSEW	Estrus	3474.5
MSEW	Estrus	3658.87
MSEW	Estrus	3516.09
MSEW	Estrus	3634.14
MSEW	Estrus	3528.81
MSEW	Diestrus	3830.36
MSEW	Diestrus	3244.83
MSEW	Diestrus	3531.96
MSEW	Diestrus	3595.64
MSEW	Diestrus	2767.29
MSEW	Diestrus	3492.34
MSEW	Diestrus	3368.84
MSEW	Diestrus	3953.23
MSEW	Diestrus	3743.87
bi)
Rearing	vDG WFA area
Control	116.364
Control	111.525
Control	160.535
Control	159.904
Control	132.924
Control	132.829
Control	164.761
Control	99.0659
Control	114.305
MSEW	127.382
MSEW	98.8487
MSEW	132.204
MSEW	96.5427
MSEW	77.6596
MSEW	96.6748
MSEW	80.8619
MSEW	81.075
MSEW	85.6658
MSEW	95.8995
MSEW	105.532
bii)
Rearing	vDG WFA intensity: diestrus
Control	4329.34
Control	4285.86
Control	5411.21
Control	6040.17
Control	5311
Control	6147.29
Control	7459.43
Control	6017.25
Control	5170.39
MSEW	9083.94
MSEW	4533.27
MSEW	7145.21
MSEW	5595.04
MSEW	6929.19
MSEW	8965.4
MSEW	7564.35
MSEW	8452.73
MSEW	6752.91
MSEW	4884.16
MSEW	8984.87
biii)
	vDG % WFA+ cells:
Rearing	< 4000	> 4000
Control	88.2353	11.7647
Control	100	0
Control	73.913	26.087
Control	46.6667	53.3333
Control	61.5385	38.4615
Control	60.7143	39.2857
Control	31.8182	68.1818
Control	62.5	37.5
Control	78.9474	21.0526
MSEW	40	60
MSEW	77.7778	22.2222
MSEW	39.0244	60.9756
MSEW	61.1111	38.8889
MSEW	42.3077	57.6923
MSEW	11.1111	88.8889
MSEW	20	80
MSEW	33.3333	66.6667
MSEW	52.3809	47.6191
MSEW	69.2308	30.7692
MSEW	56	44
d)
Rearing	Estrous	vDG PV+WFA+ density
Control	Estrus	1438.59
Control	Estrus	1624.32
Control	Estrus	1706.74
Control	Estrus	1687.13
Control	Estrus	1210.31
Control	Estrus	994.334
Control	Estrus	1696
Control	Estrus	1424.01
Control	Estrus	1560
Control	Estrus	1492.01
Control	Diestrus	1270.39
Control	Diestrus	1199.41
Control	Diestrus	1118.99
Control	Diestrus	1159.2
Control	Diestrus	1375.87
Control	Diestrus	1451
Control	Diestrus	1245.93
Control	Diestrus	1508.53
Control	Diestrus	1128.22
MSEW	Estrus	1925.28
MSEW	Estrus	1945.35
MSEW	Estrus	1350.3
MSEW	Estrus	1884.97
MSEW	Estrus	1741.56
MSEW	Estrus	1362.57
MSEW	Estrus	1510.9
MSEW	Estrus	1174.17
MSEW	Estrus	1326.36
MSEW	Estrus	1469.44
MSEW	Diestrus	1495.34
MSEW	Diestrus	1773.81
MSEW	Diestrus	892.066
MSEW	Diestrus	1400.08
MSEW	Diestrus	1543.69
MSEW	Diestrus	1169.42
MSEW	Diestrus	1348.16
MSEW	Diestrus	1547.89
MSEW	Diestrus	1179.63
f)
Rearing	Estrous	vDG ACAN density
Control	Estrus	2933.38
Control	Estrus	3573.28
Control	Estrus	6100.68
Control	Estrus	4598.52
Control	Estrus	3435.16
Control	Estrus	4916.14
Control	Estrus	3742.59
Control	Estrus	3235.85
Control	Estrus	4432.63
Control	Estrus	3514.79
Control	Diestrus	2641.86
Control	Diestrus	3240.67
Control	Diestrus	2813.68
Control	Diestrus	2604.27
Control	Diestrus	2888.69
Control	Diestrus	3402.55
Control	Diestrus	2693.91
Control	Diestrus	2427.82
Control	Diestrus	4679.77
MSEW	Estrus	3994.08
MSEW	Estrus	4541.68
MSEW	Estrus	2902.92
MSEW	Estrus	3289.68
MSEW	Estrus	4445.39
MSEW	Estrus	3799.04
MSEW	Estrus	2539.6
MSEW	Estrus	3301.57
MSEW	Estrus	2757.46
MSEW	Estrus	2568.14
MSEW	Diestrus	5837.8
MSEW	Diestrus	3289.68
MSEW	Diestrus	2773.96
MSEW	Diestrus	3269.88
MSEW	Diestrus	2196.14
MSEW	Diestrus	2682.83
MSEW	Diestrus	2693.31
MSEW	Diestrus	4290.03
MSEW	Diestrus	3689.08
h)
Rearing	Estrous	vDG ACAN+WFA+ density
Control	Estrus	1540.3
Control	Estrus	1383.1
Control	Estrus	3837.9
Control	Estrus	3086.3
Control	Estrus	1881
Control	Estrus	2790.6
Control	Estrus	2309.7
Control	Estrus	2030.2
Control	Estrus	2591.5
Control	Estrus	2136.6
Control	Diestrus	1260.4
Control	Diestrus	2034.4
Control	Diestrus	1772.3
Control	Diestrus	1616.6
Control	Diestrus	1820.6
Control	Diestrus	1665.6
Control	Diestrus	1377.9
Control	Diestrus	1209.7
Control	Diestrus	2340.7
MSEW	Estrus	2345.9
MSEW	Estrus	2005.7
MSEW	Estrus	1727.5
MSEW	Estrus	1827.9
MSEW	Estrus	2478.5
MSEW	Estrus	2388.5
MSEW	Estrus	1769.2
MSEW	Estrus	2157.7
MSEW	Estrus	1664.7
MSEW	Estrus	1574.8
MSEW	Diestrus	2895.5
MSEW	Diestrus	1589.1
MSEW	Diestrus	2058.4
MSEW	Diestrus	1988
MSEW	Diestrus	1505.8
MSEW	Diestrus	1279.3
MSEW	Diestrus	1772.6
MSEW	Diestrus	2302.6
MSEW	Diestrus	2096.1
l)
Rearing	vCA1 WFA+C4S+ density
Control	715.626
Control	624.456
Control	588.883
Control	695.916
Control	511.371
Control	582.625
Control	507.523
Control	577.57
MSEW	781.715
MSEW	622.14
MSEW	630.875
MSEW	677.539
MSEW	574.806
MSEW	882.463
MSEW	627.775
MSEW	747.049
MSEW	692.298
m)
Rearing	vCA1 OVX WFA+C4S+ density
Control	414.815
Control	431.506
Control	570.154
Control	442.165
MSEW	624.706
MSEW	487.903
MSEW	607.55
MSEW	624.708
MSEW	675.095
n)
Rearing	Drug	vCA1 WFA+C4S+ density
Control	Vehicle	758.6
Control	Vehicle	603.4
Control	Vehicle	550
Control	Vehicle	625
Control	Vehicle	606.1
Control	Vehicle	586.2
Control	Vehicle	621.6
Control	Sepranolone	900
Control	Sepranolone	862
Control	Sepranolone	1157.8
Control	Sepranolone	1300
Control	Sepranolone	1100
Control	Sepranolone	527.6
Control	Sepranolone	620.7

## Sheet: Fig. 5
Figure 5
c)
Rearing	Estrous	Progesterone ng/mL serum
Control	Estrus	1.34667
Control	Estrus	0.939512
Control	Estrus	4.03765
Control	Estrus	1.84
Control	Estrus	2.38065
Control	Estrus	3.62545
Control	Estrus	2.784
Control	Diestrus	1.64222
Control	Diestrus	2.056
Control	Diestrus	1.60174
Control	Diestrus	11.9475
Control	Diestrus	21.276
Control	Diestrus	25.635
Control	Diestrus	24.1475
MSEW	Estrus	2.56258
MSEW	Estrus	3.23182
MSEW	Estrus	0.641053
MSEW	Estrus	3.75545
MSEW	Estrus	1.75429
MSEW	Estrus	1.23714
MSEW	Diestrus	13.5825
MSEW	Diestrus	9.10385
MSEW	Diestrus	36.964
MSEW	Diestrus	12.2287
MSEW	Diestrus	12.4886
d)
Rearing	Estrous	Allopregnanolone ng/mL serum
Control	Estrus	0.964444
Control	Estrus	0.866341
Control	Estrus	0.556
Control	Estrus	0.894706
Control	Estrus	0.05
Control	Estrus	0.220645
Control	Estrus	0.103636
Control	Estrus	0.351
Control	Diestrus	4.13333
Control	Diestrus	15.182
Control	Diestrus	12.42
Control	Diestrus	5.50875
Control	Diestrus	4.698
Control	Diestrus	1.089
Control	Diestrus	4.3275
MSEW	Estrus	0.512903
MSEW	Estrus	2.82545
MSEW	Estrus	7.40211
MSEW	Estrus	3.60857
MSEW	Estrus	0.327273
MSEW	Estrus	0.0942857
MSEW	Diestrus	0.295
MSEW	Diestrus	3.56538
MSEW	Diestrus	0.164
MSEW	Diestrus	0.080625
MSEW	Diestrus	0.285714
e)
Rearing	Estrous	Progesterone ng/mg vHIP
Control	Estrus	0.00348113
Control	Estrus	0.00167257
Control	Estrus	0.004
Control	Estrus	0.00436957
Control	Estrus	0.00298723
Control	Estrus	0.00495808
Control	Estrus	0.00530159
Control	Diestrus	0.00456383
Control	Diestrus	0.00507182
Control	Diestrus	0.00530303
Control	Diestrus	0.0113966
Control	Diestrus	0
Control	Diestrus	0.0061989
Control	Diestrus	0.00409836
MSEW	Estrus	0.00224
MSEW	Estrus	0.002725
MSEW	Estrus	0.00250413
MSEW	Estrus	0.00412871
MSEW	Estrus	0.00536842
MSEW	Estrus	0.00301754
MSEW	Diestrus	0.0123962
MSEW	Diestrus	0.0136615
MSEW	Diestrus	0.00883902
MSEW	Diestrus	0.00755224
MSEW	Diestrus	0.00894585
f)
Rearing	Estrous	Allopregnanolone ng/mg vHIP
Control	Estrus	0.00590094
Control	Estrus	0
Control	Estrus	0
Control	Estrus	0
Control	Estrus	0
Control	Estrus	0
Control	Estrus	0
Control	Estrus	0.00403175
Control	Diestrus	0.0249096
Control	Diestrus	0.0169889
Control	Diestrus	0.0141212
Control	Diestrus	0.0102905
Control	Diestrus	0.0326354
Control	Diestrus	0
MSEW	Estrus	0
MSEW	Estrus	0.010975
MSEW	Estrus	0.00852893
MSEW	Estrus	0.00347368
MSEW	Estrus	0
MSEW	Estrus	0
MSEW	Diestrus	0.00417453
MSEW	Diestrus	0.0122154
MSEW	Diestrus	0
MSEW	Diestrus	0
MSEW	Diestrus	0.0107978
h)
Rearing	vCA1 SRD5A1 intensity
Control	78.6451
Control	83.4888
Control	130.504
Control	107.878
Control	94.3864
Control	114.009
Control	96.3928
Control	94.6957
MSEW	56.0651
MSEW	105.218
MSEW	79.4414
MSEW	57.2906
MSEW	96.2459
MSEW	93.3504
MSEW	73.1441
MSEW	88.3133
j)
Rearing	SRD5A2 intensity
Control	104.205
Control	107.39
Control	101.938
Control	100.18
Control	90.1963
Control	83.7803
Control	106.127
Control	106.184
MSEW	100.634
MSEW	90.0146
MSEW	116.921
MSEW	97.3393
MSEW	91.4305
MSEW	106.879
MSEW	97.3013
MSEW	90.8303
l)
	% Time in open arms:
Rearing	Vehicle	Asoprisnil	Sepranolone
Control	4.08	5.29333	0
Control	15.5067	11.4267	10.88
Control	16.2	0	1.08
Control	15.6267	0	4.94667
Control	1.65333	0	10.32
Control	7.66667	0.2	0.333333
Control	8.74667	0	1.37333
Control	3.32	5.82667	5.02667
Control	5.16	0	2.08
Control	15.8933	10.6267	9.94667
MSEW	5.50667	12.6933	5.10667
MSEW	0.493333	2.54667	0
MSEW	0	3.33333	2.92
MSEW	0	0.96	0
MSEW	1.33333	0.706667	0
MSEW	7.29333	0	3.01333
MSEW	1.33333	27.1333	3.29333
MSEW	0	11.9733	1.66667
MSEW	2.41333	16.3067	4.21333
MSEW	2.09333	7.66667	5.66667
MSEW	4.41333	22.88	3.96
MSEW	4.2	8.78667	0
MSEW	7.45333	14.0533	12.5333
MSEW	0	22.12	0
m)
	Open arm entries:
Rearing	Vehicle	Asoprisnil	Sepranolone
Control	5	13	1
Control	14	11	8
Control	17	1	3
Control	13	7	5
Control	6	4	4
Control	14	5	9
Control	14	5	5
Control	5	5	6
Control	13	1	5
Control	17	19	12
MSEW	3	9	3
MSEW	17	10	3
MSEW	0	23	8
MSEW	2	16	0
MSEW	7	13	4
MSEW	4	15	6
MSEW	7	13	8
MSEW	6	16	5
MSEW	3	18	5
MSEW	5	11	6
MSEW	6	9	3
MSEW	8	17	8
MSEW	8	17	9
MSEW	5	18	5
n)
	% Grooming
Rearing	Vehicle	Asoprisnil	Sepranolone
Control	3.46667	2.725	0.658333
Control	3.58333	2.59167	0.75
Control	3.76667	2.50833	2.94167
Control	5.11667	5.875	1.50833
Control	2.025	3.24167	1.85833
Control	1.26667	1.34167	2.225
Control	2.525	0.783333	1.64167
Control	2.29167	2.83333	2.01667
Control	2.49167	2.38333	1.15
Control	6.20833	1.74167	2.24167
MSEW	1.55	1.59167	0.608333
MSEW	1.50833	2.525	2.29167
MSEW	1.80833	3.5	1.56667
MSEW	1.91667		1.49167
MSEW	2.24167	3.20833	2.19167
MSEW	1.55	1.69167	2.83333
MSEW	1.81667	1.63333	1.2
MSEW	2.45	4.00833	0.371667
MSEW	2.23333	3.20833	0.833333
MSEW	1.99167	5.61667	3.56667
MSEW	2.525	0.783333	1.64167
MSEW	2.68333	2.04167	0.883333
MSEW	1.35	1.525	1.375
MSEW	0.6	3.15	2.5
MSEW	1.76667	3.10833	1.18333
p)
	% Time in open arms:
Rearing	Vehicle	Asoprisnil	Sepranolone
Control	5.62667	9.78	7.70667
Control	24.6933	5.62667	4.25333
Control	29.36	20.52	7.82667
Control	6	8.17333	7.92
Control	0	6.96	0
Control	12.2533	0	5.25333
Control	49.4267	25.92	23.56
Control	13.3733	0	6.42667
Control	31.8133	3.25333	11.68
Control	26.5867	2.92	5.70667
Control	5.90667	0	0
Control	35.16	0	4
Control	0.413333	0	0.786667
MSEW	4.66667	36.3733	4.62667
MSEW	8.13333	39.76	19.5867
MSEW	9.98667	20.4933	11.4533
MSEW	7.93333	11.1333	7.49333
MSEW	12.6933	29.1733	29.4933
MSEW	16.12	30.36	16.1733
MSEW	4.58667	21.4267	0
MSEW	0	0	0.84
MSEW	0	0.586667	0
MSEW	0	17.0667	0
q)
	Open arm entries:
Rearing	Vehicle	Asoprisnil	Sepranolone
Control	9	11	4
Control	14	8	7
Control	15	14	11
Control		13	8
Control	7	0	1
Control	13	9	12
Control	7	10	7
Control	17	12	8
Control	17	12	7
Control	13	6	4
Control	12	2	9
Control	12	2	9
MSEW	4	13	7
MSEW	7	14	12
MSEW	16	13	8
MSEW	8	12	11
MSEW	16	6	9
MSEW	10	16	13
MSEW	10	16	17
MSEW	8	18	5
MSEW	2	3	4
MSEW	3	4	5
MSEW	1	10	1
r)
	% Grooming:
Rearing	Vehicle	Asoprisnil	Sepranolone
Control	3.525	1.82667	2.29167
Control	4.18333	1.65	2.2
Control	2.44167	0.666667	1.26667
Control	3.575	2.04167	2.30833
Control	2.825	2	2.89167
Control	2.95833	5.4	2.775
Control	3.18333	1.28333	2.325
Control	2.55	1	1.21667
Control	2.61667	1.66667	1.325
Control	5.825	3.7	1.875
Control	2.71667	1.16667	1.35
Control	3.775	2.20833	2.41667
Control	2.75	1.9	2.35833
MSEW	1.775	6.275	1.7
MSEW	2.06667	3.19167	1.88333
MSEW	1.65	2.68333	1.80833
MSEW	2.20833	2.00833	1.6
MSEW	1.66667	3.725	3.825
MSEW	2.05833	3.76667	1.54167
MSEW	1.3	2.61667	1.63333
MSEW	3.59167	5.975	2.45
MSEW	1.675	2.825	1.825
MSEW	4.025	3.86	0.658333

## Sheet: SFig. 1
SFigure 1
c)
	Open arm entries:
Rearing	Dry	Wet 1	Wet 2
Control	15	3	3
Control	17	5	4
Control	20	2	2
Control	10	4	2
Control	15	6	6
Control	15	6	5
d)
	Closed arm entries:
Rearing	Dry	Wet 1	Wet 2
Control	15	14	11
Control	16	12	10
Control	17	11	13
Control	16	13	10
Control	17	17	19
Control	19	18	14
e)
	Closed arm entries:
Rearing	Proestrus	Estrus	Metestrus	Diestrus
Control	5	12	8	10
Control	7	18	5	14
Control	6	8	16	8
Control	19	8	7	8
Control	16	11	12
Control	18	18	11	21
Control	8	8	11	13
Control	16	19	22	22
Control	11		13	23
Control	21	8	5	24
Control	14	12	12	19
MSEW	17	11	6	12
MSEW	21	10	10	11
MSEW	22	13	22	11
MSEW	10	10		11
MSEW	14	16	12	13
MSEW	15	9	17	22
MSEW	13	14	14	18
MSEW	18	15	12	15
MSEW	25	12	10	5
MSEW		22	9	11
MSEW	13		12	23
f)
	% Time in closed arms:
Rearing	Proestrus	Estrus	Metestrus	Diestrus
Control	94.8733	63.18	87.5067	79.2033
Control	80.5133	53.8333	91.9933	76.3733
Control	92.7067	83.34	64.1367	93.6333
Control	57.6967	88.8067	85.0533	84.96
Control	50.97	62.1967	71.9833
Control	50.3833	63.62	76.6367	58.0133
Control	83.5067	85.8567	76.3867	63.86
Control	79.0567	53.23	78.3367	44.9267
Control	79.7067	0	71.6767	52.8633
Control	79.04	93.4233	95.75	60.68
Control	85.5233	86.47	89.9333	61.5
MSEW	57.47	77.7933	90.4	82.09
MSEW	57.8	82.33	92.0867	86.6
MSEW	49.0067	85.06	73.3533	79.6767
MSEW	92.7233	82.9267		89.2167
MSEW	76.9567	63.03	49.6133	84.58
MSEW	69.6267	77.1867	52.5333	49.8133
MSEW	80.9333	72.23	78.0433	63.4733
MSEW	62.96	83.3533	88.4133	83.8933
MSEW	59.9933	80.41	76.6167	91.5733
MSEW		66.13	83.23	72.89
MSEW	75.19		65.42	58.48
g)
	% Time in center:
Rearing	Proestrus	Estrus	Metestrus	Diestrus
Control	5.12667	34.0033	7.56	15.53
Control	10.37	33.7333	8.00667	19.9433
Control	4.49333	7.86	35.8633	6.36667
Control	32.0533	7.07667	11.1467	11.2233
Control	36.8967	24.67	18.8433
Control	32.0333	25.03	19.4133	29.6867
Control	9.61	12.7933	23.6133	23.74
Control	14.8633	28.8033	16.3967	34.74
Control	14.7767		21.5067	37.22
Control	20.96	6.57667	4.25	32.4867
Control	14.06	12.3967	10.0667	31.8833
MSEW	42.53	14.5067	9.6	17.91
MSEW	36	10.8533	7.91333	13.1833
MSEW	35.9433	13.59	25.3467	18.29
MSEW	7.27667	12.49		7.08333
MSEW	23.0433	27.5367	38.8867	15.42
MSEW	17.5233	17.6467	34.4	37.32
MSEW	11.9333	23.8033	16.7567	32.1767
MSEW	37.04	12.48	11.5867	16.1067
MSEW	33.19	13.04	14.3	6.34333
MSEW		27.5767	10.3533	20.1433
MSEW	14.96		25.0967	41.1033

## Sheet: SFig. 2
SFigure 2
e)
Rearing	HC Locomotion (s)	HC Theta
Control	24.4	0.200074
Control	42.3	0.203933
Control	31.2	0.146866
Control	41.2	0.137222
Control	38	0.359235
Control	24.6	0.295432
Control	24.4	0.198143
MSEW	57.6	0.358996
MSEW	84.7	0.262537
MSEW	53.4	0.312607
MSEW	73.7	0.410092
MSEW	85.5	0.39201
MSEW	44.4	0.565821
MSEW	46	0.303463
MSEW	137.7	0.343199
MSEW	57.8	0.184618
j)
Rearing	OF Locomotion (s)	OF Theta
Control	192.52	0.229088
Control	165.72	0.209512
Control	148.4	0.288143
Control	88.88	0.171368
Control	150.88	0.336188
Control	183.16	0.326048
MSEW	179	0.358988
MSEW	151.64	0.441037
MSEW	159.28	0.249493
MSEW	187.2	0.249493
MSEW	237.44	0.329651
MSEW	158.6	0.404735
MSEW	131.04	0.445046
MSEW	208.44	0.21497
MSEW	105.64	0.240613

## Sheet: SFig. 4
SFigure 4
b)
Rearing	HC Theta: mobility
Control	0.249504
Control	0.219285
Control	0.215512
Control	0.141639
Control	0.381527
Control	0.163345
Control	0.339913
MSEW	0.466067
MSEW	0.386979
MSEW	0.345401
MSEW	0.29899
MSEW	0.211888
MSEW	0.567371
MSEW	0.340947
MSEW	0.392489
MSEW	0.388417
d)
Rearing	OF Theta: mobility
Control	0.186254
Control	0.173869
Control	0.313313
Control	0.177011
Control	0.382306
Control	0.470462
MSEW	0.353703
MSEW	0.413842
MSEW	0.410691
MSEW	0.372128
MSEW	0.385682
MSEW	0.502021
MSEW	0.197296
f)
Rearing	OVX HC Theta: mobility
Control	0.158257
Control	0.152798
MSEW	0.132697
MSEW	0.347113
MSEW	0.155379
MSEW	0.163096
h)
Rearing	OVX OF Theta: mobility
Control	0.265382
Control	0.379367
MSEW	0.50431
MSEW	0.382922
MSEW	0.454875

## Sheet: SFig. 5
SFigure 5
b)
Rearing	Estrous	vCA1 WFA density
Control	Estrus	4369.27
Control	Estrus	3716.91
Control	Estrus	4232.92
Control	Estrus	4008.9
Control	Estrus	3800.89
Control	Estrus	4098.75
Control	Estrus	4143.1
Control	Estrus	4026.49
Control	Estrus	3350.25
Control	Estrus	3816.45
Control	Diestrus	3546.17
Control	Diestrus	3927.08
Control	Diestrus	4452.98
Control	Diestrus	4452.99
Control	Diestrus	4204.31
Control	Diestrus	3748.02
Control	Diestrus	4011.36
Control	Diestrus	4206.19
Control	Diestrus	3552.41
MSEW	Estrus	3895.69
MSEW	Estrus	3966.83
MSEW	Estrus	4166.84
MSEW	Estrus	3845.74
MSEW	Estrus	3547.45
MSEW	Estrus	3895.94
MSEW	Estrus	4065.26
MSEW	Estrus	3472.57
MSEW	Estrus	4269.69
MSEW	Estrus	3375.92
MSEW	Diestrus	4384.06
MSEW	Diestrus	3773.29
MSEW	Diestrus	4013.16
MSEW	Diestrus	4273.82
MSEW	Diestrus	3767.61
MSEW	Diestrus	4876.46
MSEW	Diestrus	3890.84
MSEW	Diestrus	3787.52
MSEW	Diestrus	3883.07
bi)
Rearing	vCA1 WFA area
Control	151.273
Control	102.778
Control	145.381
Control	134.561
Control	141.347
Control	127.694
Control	136.1
Control	99.265
Control	117.927
MSEW	118.453
MSEW	103.222
MSEW	105.644
MSEW	85.4782
MSEW	83.8573
MSEW	92.5414
MSEW	94.4792
MSEW	103.147
MSEW	93.1035
MSEW	91.4107
bii)
Rearing	vCA1 WFA intensity
Control	7163.18
Control	6138.38
Control	6802.15
Control	9016.72
Control	6658.31
Control	7276.58
Control	9999.15
Control	7204.57
Control	8234.7
MSEW	12220.4
MSEW	6236.69
MSEW	9329.3
MSEW	5703.51
MSEW	8901.53
MSEW	9689.28
MSEW	8970.07
MSEW	8452.73
MSEW	6752.91
MSEW	8984.87
biii)
	vCA1 % WFA+ cells:
Rearing	< 4000	> 4000
Control	9.67742	90.3226
Control	23.6842	76.3158
Control	9.67742	90.3226
Control	2.5	97.5
Control	19.1489	80.8511
Control	6.45161	93.5484
Control	6	94
Control	7.40741	92.5926
Control	4.25532	95.7447
MSEW	0	100
MSEW	25.8621	74.1379
MSEW	7.27273	92.7273
MSEW	20.9302	79.0698
MSEW	3.77359	96.2264
MSEW	2.27273	97.7273
MSEW	3.125	96.875
MSEW	2.63158	97.3684
MSEW	10.5263	89.4737
MSEW	10	90
d)
Rearing	Estrous	vCA1 PV+WFA+ density
Control	Estrus	2149.34
Control	Estrus	2223.77
Control	Estrus	2848.42
Control	Estrus	3039.72
Control	Estrus	2962.88
Control	Estrus	2829.42
Control	Estrus	2506.86
Control	Estrus	2392.49
Control	Estrus	2361.36
Control	Estrus	3146.31
Control	Diestrus	2024.32
Control	Diestrus	2477.54
Control	Diestrus	2768.16
Control	Diestrus	2729.1
Control	Diestrus	2429.6
Control	Diestrus	2880.95
Control	Diestrus	2584.12
Control	Diestrus	3053.32
Control	Diestrus	3344.66
MSEW	Estrus	2817.09
MSEW	Estrus	2242.7
MSEW	Estrus	2698.4
MSEW	Estrus	3300.95
MSEW	Estrus	1851.05
MSEW	Estrus	2540.59
MSEW	Estrus	1804.22
MSEW	Estrus	3196.72
MSEW	Estrus	3331.72
MSEW	Estrus	2248.2
MSEW	Diestrus	2645.06
MSEW	Diestrus	2713.9
MSEW	Diestrus	3009.01
MSEW	Diestrus	2839.43
MSEW	Diestrus	2739.18
MSEW	Diestrus	2693.57
MSEW	Diestrus	2450.66
MSEW	Diestrus	1884.02
MSEW	Diestrus	2219.53
f)
Rearing	Estrous	vCA1 ACAN density
Control	Estrus	2621.13
Control	Estrus	1561.92
Control	Estrus	2640.74
Control	Estrus	2079.06
Control	Estrus	1998.32
Control	Estrus	1863.88
Control	Estrus	2355
Control	Estrus	1859.14
Control	Estrus	1818.5
Control	Estrus	2257.01
Control	Diestrus	1690.35
Control	Diestrus	1400.4
Control	Diestrus	2219.57
Control	Diestrus	2171.8
Control	Diestrus	1755.71
Control	Diestrus	1765.95
Control	Diestrus	2168.79
Control	Diestrus	2620.52
Control	Diestrus	1582.2
MSEW	Estrus	1855.32
MSEW	Estrus	1222.29
MSEW	Estrus	1939.93
MSEW	Estrus	2045.65
MSEW	Estrus	2142.57
MSEW	Estrus	1098.23
MSEW	Estrus	2420.11
MSEW	Estrus	1867.31
MSEW	Estrus	2587.68
MSEW	Estrus	1439.85
MSEW	Diestrus	2059.1
MSEW	Diestrus	2469.28
MSEW	Diestrus	2675.81
MSEW	Diestrus	3021.89
MSEW	Diestrus	2069.69
MSEW	Diestrus	2997.35
MSEW	Diestrus	2261.78
MSEW	Diestrus	1783.07
MSEW	Diestrus	2120.4
h)
Rearing	Estrous	vCA1 ACAN+WFA+ density
Control	Estrus	1974.2
Control	Estrus	1207.3
Control	Estrus	2323.6
Control	Estrus	1953.1
Control	Estrus	1279
Control	Estrus	1641.4
Control	Estrus	2101.2
Control	Estrus	1575.6
Control	Estrus	1461.1
Control	Estrus	1777.9
Control	Diestrus	1339.8
Control	Diestrus	1147.7
Control	Diestrus	1664.3
Control	Diestrus	1750.3
Control	Diestrus	1533.5
Control	Diestrus	1355.4
Control	Diestrus	1911.2
Control	Diestrus	2364.9
Control	Diestrus	1256.4
MSEW	Estrus	1826.4
MSEW	Estrus	708.7
MSEW	Estrus	1573.1
MSEW	Estrus	1748.1
MSEW	Estrus	1791.5
MSEW	Estrus	932.2
MSEW	Estrus	2220.4
MSEW	Estrus	1417
MSEW	Estrus	2245.4
MSEW	Estrus	1306.2
MSEW	Diestrus	1714.9
MSEW	Diestrus	1920.5
MSEW	Diestrus	2203.7
MSEW	Diestrus	2643.4
MSEW	Diestrus	1649.4
MSEW	Diestrus	2238
MSEW	Diestrus	1643.1
MSEW	Diestrus	1242.6
MSEW	Diestrus	1670.8

## Sheet: SFig. 6
SFigure 6
a)
Rearing	vDG PV cell area
Control	56.8117
Control	40.8141
Control	70.5923
Control	68.3659
Control	56.6428
Control	77.391
Control	93.3153
MSEW	95.1552
MSEW	122.632
MSEW	140.493
MSEW	74.4699
MSEW	70.0603
MSEW	53.082
MSEW	49.9891
MSEW	60.1562
MSEW	38.3621
MSEW	52.2377
MSEW	149.026
b)
Rearing	vDG OVX WFA area
Control	189.197
Control	171.993
Control	166.403
Control	167.706
MSEW	187.939
MSEW	175.598
MSEW	198.189
MSEW	162.446
MSEW	190.313
c)
Rearing	vDG OVX PV area
Control	91.9057
Control	130.405
Control	139.737
Control	96.2222
MSEW	141.313
MSEW	105.883
MSEW	158.135
MSEW	97.299
MSEW	125.657
d)
Rearing	vDG OVX WFA density
Control	4603.83
Control	3748.85
Control	3763.29
Control	3128.11
MSEW	3066.49
MSEW	3181.41
MSEW	4546.38
MSEW	3768
MSEW	3375.47
e)
Rearing	vDG OVX PV+WFA+ density
Control	2148.45
Control	2356.42
Control	1528.84
Control	1521.78
MSEW	1172.48
MSEW	1590.71
MSEW	3471.78
MSEW	1356.48
MSEW	1629.54
f)
Rearing	vDG OVX ACAN density
Control	4405.94
Control	2931.2
Control	3703.88
Control	2816.17
MSEW	2898.52
MSEW	2407.84
MSEW	2317.56
MSEW	3007.86
g)
Rearing	vCA1 PV area
Control	117.927
Control	44.1526
Control	67.5137
Control	93.1116
Control	81.131
Control	89.2474
Control	88.9479
MSEW	118.441
MSEW	93.6848
MSEW	125.961
MSEW	57.9776
MSEW	64.304
MSEW	83.8951
MSEW	74.0826
MSEW	51.856
h)
Rearing	vCA1 OVX WFA area
Control	186.449
Control	146.889
Control	187.307
Control	164.652
MSEW	194.749
MSEW	182.977
MSEW	181.983
MSEW	135.665
MSEW	173.189
i)
Rearing	vCA1 OVX PV area
Control	90.7554
Control	113.745
Control	109.45
Control	132.373
MSEW	129.558
MSEW	105.706
MSEW	123.118
MSEW	105.747
MSEW	125.136

[truncated: 2 more sheets: SFig. 7, SFig. 8]
